# Supplementary material for: Experience with single transscrotal orchidopexy for palpable cryptorchidism in Vietnamese children
Source: Sci Rep. 2025 Mar 27;15:10649. doi: 10.1038/s41598-025-94261-1 (PMC11950240; doi:10.1038/s41598-025-94261-1)
Supplement: Supplementary file 1 — Supplementary Information. [file 41598_2025_94261_MOESM1_ESM.xlsx]

## Sheet: Table S1 - data about Scrotal o
Table S1 - data about Scrotal orchidopexy
number_patient	number_testis	follow_up_time	age_month	race	address_group	weigth	hight	bmi_group	bmi	benbia	side	side_scrotal	side_standard	preop_position	preop_symptom	preop_hight_a	preop_width_a	preop_hight_d	preop_width_d	preop_hight_r	preop_width_r	preop_hight_l	preop_width_l	postop_hight_r	postop_width_r	postop_hight_l	postop_width_l	postop_hight_a	postop_width_a	postop_hight_d	postop_width_d	ppv	ligation_ppv	op_time	edema	postop_position	Cos_satis
1	1	9	45	0	1	14	100	2	14	0	0	0	#NULL!	1	1	9	5	10	6	9	5	10	6	10	5	10	6	10	5	10	6	1	0	30	0	1	0
2	2	9	33	0	1	19	93	4	21.9679	1	1	1	#NULL!	1	0	7.6	4.4	14	6	14	6	7.6	4.4	15.3	7.8	10	5.7	10	5.7	15.3	7.8	1	0	30	0	1	0
3	3	9	11	1	1	9.5	74	2	17.3484	0	0	0	#NULL!	0	0	12	8	11	8	12	8	11	8	12.6	8.1	12.5	7.8	12.6	8.1	12.5	7.8	1	0	30	0	1	0
4	4	9	98	0	1	43	130	4	25.4438	1	1	1	#NULL!	1	0	13	7	17	8	17	8	13	7	17.5	8.2	12.7	7.3	12.7	7.3	17.5	8.2	0	#NULL!	35	0	1	0
5	5	9	147	0	1	39	140	2	19.898	0	2	0	1	0	0	22	7.6	21	8.8	22	7.6	21	8.8	24	14	24	14	24	14	24	14	1	1	25	1	0	0
6	6	9	34	0	0	14	89	2	17.6745	0	0	0	#NULL!	0	0	12	8	15	8.7	12	8	15	8.7	13	8	16.7	9	13	8	16.7	9	1	0	30	0	0	0
7	7	9	71	0	0	19	110	2	15.7025	0	0	0	#NULL!	1	0	14	6	15.5	7	14	6	15.5	7	14.4	6.3	15.4	7.2	14.4	6.3	15.4	7.2	1	1	20	0	1	0
8	8	9	46	0	1	17	90	4	20.9877	0	2	0	1	1	1	10	6	12	7	10	6	12	7	14	6	14	6	14	6	14	6	1	0	25	0	0	0
9	9	9	56	0	1	19	105	2	17.2336	1	1	1	#NULL!	1	1	14	7	15	8	15	8	14	7	15	8	13.7	6.5	13.7	6.5	15	8	1	0	30	1	1	0
10	10	8	96	0	1	30	130	2	17.7515	1	1	1	#NULL!	1	0	14	8	15	8	15	8	14	8	16	7	16	7	16	7	16	7	1	1	25	0	0	0
11	11	8	9	0	1	10	80	2	15.625	1	1	1	#NULL!	1	1	10	5	11	6	11	6	10	5	11.6	5.8	11.1	5.9	11.1	5.9	11.6	5.8	1	1	30	0	1	0
12	12	8	76	0	0	25	125	2	16	2	2	0	#NULL!	1	0	11	5	13	5.8	11	5	13	5.8	12	7	12	7	12	7	12	7	1	0	30	0	1	0
#NULL!	13	8	76	0	0	25	125	2	16	2	2	1	#NULL!	1	0	13	5.8	11	5	13	5.8	11	5	12	7	12	7	12	7	12	7	1	0	25	0	1	0
13	14	8	34	0	1	12.2	90	2	15.0617	1	1	1	#NULL!	1	0	11.3	8.1	15	8.4	15	8.4	11.3	8.1	17	9	13	7.3	13	7.3	17	9	1	0	25	0	1	0
14	15	8	116	0	0	34	140	2	17.3469	1	1	1	#NULL!	1	0	11	6	15	8	15	8	11	6	15.7	8.1	11.7	5.8	11.7	5.8	15.7	8.1	1	1	30	0	0	0
15	16	8	58	0	0	15	105	2	13.6054	0	0	0	#NULL!	1	1	12.8	7.2	16	7	12.8	7.2	16	7	13.7	6.7	17	7	13.7	6.7	17	7	1	0	30	0	0	0
16	17	8	17	0	1	11	85	2	15.2249	0	0	0	#NULL!	1	0	9	5	13	7	9	5	13	7	10	5.6	14	7	10	5.6	14	7	1	0	30	0	1	0
17	18	8	12	0	1	9	73	2	16.8887	2	2	0	#NULL!	1	0	13	7	12.5	6	13	7	12.5	6	14	7	14	7	14	7	14	7	1	0	20	1	0	0
#NULL!	19	8	12	0	1	9	73	2	16.8887	2	2	1	#NULL!	1	0	12.5	6	13	7	13	7	12.5	6	14	7	14	7	14	7	14	7	1	0	25	1	0	0
18	20	8	15	0	0	10.5	80	2	16.4062	0	0	0	#NULL!	1	0	16.1	8.4	13	7.6	16.1	8.4	13	7.6	16	9	14	8	16	9	14	8	1	0	25	0	0	0
19	21	8	9	0	1	8	75	1	14.2222	2	2	0	#NULL!	1	0	10	5.5	12	6.5	10	5.5	12	6.5	11	6.5	12.3	7.4	11	6.5	12.3	7.4	1	0	20	1	0	0
#NULL!	22	8	9	0	1	8	75	1	14.2222	2	2	1	#NULL!	1	0	12	6.5	10	5.5	10	5.5	12	6.5	11	6.5	12.3	7.4	12.3	7.4	11	6.5	1	0	25	1	0	0
20	23	7	38	0	1	19	92	4	22.448	2	2	0	#NULL!	1	0	13	5	11	5	13	5	11	5	10	8	9	7	10	8	9	7	0	#NULL!	20	1	0	0
#NULL!	24	7	38	0	1	19	92	4	22.448	2	2	1	#NULL!	1	0	11	5	13	5	13	5	11	5	10	8	9	7	9	7	10	8	0	#NULL!	20	1	0	0
21	25	7	13	0	1	10	79	2	16.0231	1	1	1	#NULL!	1	1	7	5	13	8	13	8	7	5	14	9	8	6	8	5	14	9	1	0	25	0	2	0
22	26	7	14	0	0	9.5	77	2	16.0229	1	1	1	#NULL!	1	0	9	5	13	7	13	7	9	5	14	7	10.3	5	10.3	5	14	7	1	0	25	0	0	0
23	27	7	21	0	1	11	80	2	17.1875	1	1	1	#NULL!	1	0	11	5	13	7	13	7	11	5	14	7	11	6	11	6	14	7	1	0	25	0	1	0
24	28	7	10	0	0	8.5	70	2	17.3469	1	2	1	0	1	0	13	7	11	5.5	11	5.5	13	7	10.5	5.7	13.6	6.8	13.6	6.8	10.5	5.7	1	0	30	0	0	0
25	29	7	69	0	1	18	100	2	18	1	1	1	#NULL!	1	0	11	6	14	7	14	7	11	6	14	7	12	6	12	6	14	7	1	0	25	0	0	0
26	30	7	13	0	1	8.5	70	2	17.3469	1	1	1	#NULL!	1	0	10	8	12.8	7.5	12.8	7.5	10	8	13	8	11	7.4	11	7.4	13	8	1	0	40	0	1	0
27	31	7	44	0	1	17	107	2	14.8485	0	0	0	#NULL!	0	1	12	5.5	14	7.7	12	5.5	14	7.7	11.6	5.8	15.6	7.5	11.6	5.8	15.6	7.5	1	1	30	0	0	0
28	32	7	31	0	1	15	96	2	16.276	1	1	1	#NULL!	1	0	11.7	5.2	15.5	6.5	15.5	6.5	11.7	5.2	16.4	7.1	12.6	6	12.6	6	16.4	7.1	1	0	25	0	1	0
29	33	7	24	0	1	10	82	2	14.8721	1	1	1	#NULL!	1	0	13.5	5	16.4	7.7	16.4	7.7	13.5	5	16.8	8	13.3	6.2	13.3	6.2	16.8	8	1	0	25	0	1	0
30	34	7	14	0	0	8	72	2	15.4321	0	0	0	#NULL!	0	0	14.6	7	16	8	14.6	7	16	8	14.3	7	16	9	14.3	7	16	9	1	0	25	0	0	1
31	35	6	22	0	1	14	90	2	17.284	0	0	0	#NULL!	0	1	12	5	17	7	12	5	17	7	11	7	15	10	11	7	15	10	1	0	20	0	1	0
32	36	6	51	0	1	15	105	2	13.6054	0	0	0	#NULL!	0	1	12	6	16	8	12	6	16	8	12	6	16.2	8.1	12	6	16.2	8.1	1	0	25	0	0	0
33	37	6	38	0	1	16	94	2	18.1077	1	1	1	#NULL!	1	0	13	6	14	6	14	6	13	6	14	7	13.2	6	13.2	6	14	7	1	0	20	0	0	0
34	38	6	21	0	1	9.8	85	1	13.564	1	1	1	#NULL!	1	0	12.4	7.3	14.6	8	14.6	8	12.4	7.3	14.3	7.7	13	7	13	7	16.3	7.7	1	0	25	0	0	0
35	39	6	10	0	1	8.9	74	2	16.2527	2	2	0	#NULL!	1	0	10.5	8	11.3	8.4	10.5	8	11.3	8.4	10.8	9.3	11.9	8.8	10.8	9.3	11.9	8.8	1	0	25	0	0	0
#NULL!	40	6	10	0	1	8.9	74	2	16.2527	2	2	1	#NULL!	1	0	11.3	8.4	10.5	8	10.5	8	11.3	8.4	10.8	9.3	11.9	8.8	11.9	8.8	10.8	9.3	1	0	20	0	0	0
36	41	5	14	0	0	8.5	76	2	14.7161	0	0	0	#NULL!	1	0	13.7	7.1	15.2	8.3	13.7	7.1	15.2	8.3	14	7.3	15.5	8.3	14	7.3	15.5	8.3	1	0	25	0	0	0
37	42	5	24	0	1	14	90	2	17.284	0	0	0	#NULL!	0	0	10	4.9	10	5	10	4.9	10	5	10.3	5	11	5.5	10.3	5	11	5.5	1	0	25	0	1	0
38	43	5	23	0	1	10	80	2	15.625	2	2	0	#NULL!	0	0	11	4	10	6	11	4	10	6	12	7	11.7	5.8	12	7	11.7	5.8	1	0	25	1	1	0
#NULL!	44	5	23	0	1	10	80	2	15.625	2	2	1	#NULL!	1	0	10	6	11	4	11	4	10	6	12	7	11.7	5.8	11.7	5.8	12	7	1	0	20	1	1	0
39	45	5	22	0	1	16	85	4	22.1453	0	0	0	#NULL!	0	0	11	6	11	7	11	6	11	7	11.5	5.7	12	7	11.5	5.7	12	7	1	0	25	0	0	0
40	46	5	36	0	1	15	90	3	18.5185	0	0	0	#NULL!	0	0	11	6	14	8	11	6	14	8	10.7	6	14	8	10.7	6	14	8	1	0	25	1	0	0
41	47	5	9	0	1	8.3	60	4	23.0556	0	0	0	#NULL!	1	1	9	5	12	6	9	5	12	6	9	6.2	12.3	6.1	9	6.2	12.3	6.1	1	0	30	0	1	0
42	48	5	34	0	1	13	98	2	13.536	0	2	0	1	0	0	11	7	11	6	11	7	11	6	11	8	10	7	11	8	10	7	1	0	25	0	0	0
43	49	5	29	0	1	13	90	2	16.0494	1	1	1	#NULL!	1	0	12	7	15	8	15	8	12	7	16	8	13	7	13	7	16	8	1	0	25	0	1	0
44	50	5	14	0	0	9.5	78	2	15.6147	1	1	1	#NULL!	1	0	10	5	11	6	11	6	10	5	11.7	6	11	6	11	6	11.7	6	1	0	25	0	0	0
45	51	5	32	0	1	14	90	2	17.284	0	0	0	#NULL!	1	0	14	6.2	16	8	14	6.2	16	9	13	7	18	8.3	13	7	18	8.3	1	0	25	0	0	0
46	52	5	12	0	1	10.5	72	3	20.2546	0	0	0	#NULL!	1	0	12	6	11	6	12	6	11	6	13	7	14	7	13	7	14	7	1	0	30	0	1	0
47	53	5	11	0	0	9.8	75	2	17.4222	0	0	0	#NULL!	1	0	9	5	13	6	9	5	13	6	9	5	14	7	9	5	14	7	1	0	35	0	0	0
